# Supplementary material for: Luminescence Efficiency Enhanced by Simple Substitutions on Donor and Acceptor in Radicals with Donor–Acceptor Structure
Source: Molecules. 2025 Mar 7;30(6):1191. doi: 10.3390/molecules30061191 (PMC11944918; doi:10.3390/molecules30061191)
Supplement: Supplementary file 1 [file molecules-30-01191-s001.zip]

Archive with 1 entries (1 files):
- molecules-3493086-supplementary.pdf
